# Supplementary material for: An App for Identifying Children at Risk for Developmental Problems Using Multidimensional Computerized Adaptive Testing: Development and Usability Study
Source: JMIR Pediatr Parent. 2020 Apr 16;3(1):e14632. doi: 10.2196/14632 (PMC7193438; doi:10.2196/14632)
Supplement: Multimedia Appendix 1 [file pediatrics_v3i1e14632_app1.xlsx]

## Sheet: items
Cognition	Language	Gross motor	Fine motor	Social eadaptive
C01 Able to look down and search if toys dropped	L01 Able to turn the head around to look for the rattle sounds about 20 cm from rear left and rear right		F01 Able to continuously shake a toy and make sounds	S01 Will open mouth or doing other movements to indicate his/her intention of wanting to eat while being fed
C02 When hiding a toy under a handkerchief or a napkin in front of the baby, he/she is able to find the toy	L02 Able to produce nonmeaningful sounds, such as ma, ba, da	G01 (if the answer is “yes” does not give point) When lying face up, head is able to turn freely without sticking to only one side or not able to face up straightly/( 反 向 題) 仰 躺 時 頭 不 會 不 尋 常 地 一 直 歪 一 邊，無 法 回 正 或 自 由 轉 動	F02 Able to move objects from one hand to another	S02 Will stop crying when mother verbally comforts him/her
C03 Able to imitate some gestures under adult’s request	L03 Able to pronounce single voice	G02 Able to roll over	F03 Each hand can hold one thing simultaneously for more than 5 s (e.g., toys, building blocks, food.)	S03 Will look at adult’s eyes when adults are looking at him/her
C04 Will try to take pellets out from containers	L04 Able to express needs with gestures	G03 Able to roll from supine to prone	F04 Able to hold a toy in each hand and knocking one with the other	S04 Can maintain eye contact with the caregiver, and laugh with the caregiver when caregiver talks to him/her
C05 Will imitate adults using household appliances	L05 Will do as commanded, such as clap hands or wave goodbye	G04 Able to roll from prone to supine	F05 Able to hold a cup with both hands	S05 Will look at adults happily while playing peek-a-boo
C06 Able to identify his/her own body parts	L06 Understands simple commands about daily activities (e.g., “come here”, “give me,” and “goodbye”). The child understands verbal commands, not through gestures or facial expressions)	G05 Able to stand straight with little help from adults by hand supporting the baby’s armpits	F06 Able to tear off paper	S06 Able to hold cookies by himself/herself and eat
C07 Able to identify at least 3 body parts correctly	L07 Able to wave goodbye	G06 Able to use his/her own hands to stabilize his/her body and sit for 5 s with head steadily holding up and eyes looking forward	F07 Able to clap hands	S07 Will go to caretaker and attempt to play with him/ her, and when the caretaker talks, laughs, or waves toys to him/her, the baby will appear to be happy
C08 Able to identify one or two objects or animals in the picture correctly	L08 Able to do appropriate gestures like clapping hands or waving goodbye by himself/herself under appropriate situations	G07 Able to crawl by himself/ herself	F08 Able to pick up pellet with the thumb and index finger	S08 Share the joy with others when feeling happy, such as smiling at others or showing something he/she likes to others
C09 Able to identify at least one figure as shown below correctly	L09 Can mimic simple sounds	G08 Able to sit steadily for several minutes without swaying or falling (if still needs to use hands for stabilization, back is not stretching straight, or easily falling down onto the ground, it does not count)	F09 Able to put small snacks into a small container with one hand	S09 Will cooperatively move hands or legs while being dressed
C10 Able to identify at least 6 body parts correctly	L10 Calling father and mother and truly knowing the meanings of the two words	G09 Able to stand for at least 5 s (by holding tables, platforms, or an adult)	F10 Able to scribble (demonstration by adults is allowed)	S10 Exploring and learning with motives, such as finding toys on his/her own and play
C11 Able to identify at least four different figures listed below	L11 Able to speak over 5 meaningful words	G10 Able to crawl forward with both hands and knees	F11 Able to turn a book page by page	S11 Will pretend to do chores by mimicking adults
	L12 Able to express oneself by using two-term compound sentences most of the time	G11 Able to hold onto a steady objects and stand up	F12 Able to open the lid of a bottle	S12 Able to drink water from a cup with both hands holding it
	L13 Able to speak a lot of phrases or sentences instead of single words most of the time (e.g., saying “apple,” not “ple,” “banana” not “na”)	G12 Able to walk for several steps while holding on to furniture	F13 Able to build a tower with two building blocks	S13 Able to take off shoes and socks
		G13 Able to stand up from a lying or sitting position alone by himself/herself without help	F14 Able to untie candy wrappers	S14 Able to take off clothes
		G14 Able to move down from a chair	F15 Able to pour water from one cup to another
		G15 Able to walk without help	F16 Able to build a tower with four building blocks
		G16 Able to walk fast	F17 Able to build a tower with six building blocks
		G17 Able to go up stairs by holding onto handrails or wall	F18 Able to build a tower with eight building blocks
		G18 Able to walk down stairs by holding onto handrails
		G19 Able to jump with both feet off the ground (both feet should be off the ground simultaneously and back to the ground simultaneously. Obvious asymmetric patterns do not count)

## Sheet: item bank
repno	kno	repna	jpg	wav	inverse	valid	goto	author	http	authorip	use	hits	reply_today	reply	last_reply	date	time	content	response1	response2	response3	response4	response5	response6	response7	response8	response9	response10	answer	answer1	answer2	answer3	answer4	answer5	answer6	answer7	a	c	threshold	limit	limit1	limit2	limit3	limit4	limit5	limit6	constant	weight1	weight2
66	1	C01 Able to look down and search if toys dropped	quest2/babymcat/C01.jpg	quest2/babymcat/C01_e.mp3	0	0	0			220.142.94.212	0	0	0	0	2016-12-10				No	Yes										0	1						1	0	1	4.938	0	0	0	0	0	0	0	0	0
66	2	C02 When hiding a toy under a handkerchief or a napkin in front of the baby; he/she is able to find the toy	quest2/babymcat/C02.jpg	quest2/babymcat/C02_e.mp3	0	0	0			220.142.94.212	0	0	0	0	2016-12-10				No	Yes										0	1						1	0	1	2.543	0	0	0	0	0	0	0	0	0
66	3	C03 Able to imitate some gestures under adult’s request	quest2/babymcat/C03.jpg	quest2/babymcat/C03_e.mp3	0	0	0			220.142.94.212	0	0	0	0	2016-12-10				No	Yes										0	1						1	0	1	1.914	0	0	0	0	0	0	0	0	0
66	4	C04 Will try to take pellets out from containers	quest2/babymcat/C04.jpg	quest2/babymcat/C04_e.mp3	0	0	0			220.142.94.212	0	0	0	0	2016-12-10				No	Yes										0	1						1	0	1	1.551	0	0	0	0	0	0	0	0	0
66	5	C05 Will imitate adults using household appliances	quest2/babymcat/C05.jpg	quest2/babymcat/C05_e.mp3	0	0	0			220.142.94.212	0	0	0	0	2016-12-10				No	Yes										0	1						1	0	1	0.478	0	0	0	0	0	0	0	0	0
66	6	C06 Able to identify his/her own body parts	quest2/babymcat/C06.jpg	quest2/babymcat/C06_e.mp3	0	0	0			220.142.94.212	0	0	0	0	2016-12-10				No	Yes										0	1						1	0	1	0.809	0	0	0	0	0	0	0	0	0
66	7	C07 Able to identify at least 3 body parts correctly	quest2/babymcat/C07.jpg	quest2/babymcat/C07_e.mp3	0	0	0			220.142.94.212	0	0	0	0	2016-12-10				No	Yes										0	1						1	0	1	0.889	0	0	0	0	0	0	0	0	0
66	8	C08 Able to identify one or two objects or animals in the picture correctly	quest2/babymcat/C08.jpg	quest2/babymcat/C08_e.mp3	0	0	0			220.142.94.212	0	0	0	0	2016-12-10				No	Yes										0	1						1	0	1	1.443	0	0	0	0	0	0	0	0	0
66	9	C09 Able to identify at least one figure as shown below correctly	quest2/babymcat/C09.jpg	quest2/babymcat/C09_e.mp3	0	0	0			220.142.94.212	0	0	0	0	2016-12-10				No	Yes										0	1						1	0	1	2.109	0	0	0	0	0	0	0	0	0
66	10	C10 Able to identify at least 6 body parts correctly	quest2/babymcat/C10.jpg	quest2/babymcat/C10_e.mp3	0	0	0			220.142.94.212	0	0	0	0	2016-12-10				No	Yes										0	1						1	0	1	2.191	0	0	0	0	0	0	0	0	0
66	11	C11 Able to identify at least four different figures listed below	quest2/babymcat/C11.jpg	quest2/babymcat/C11_e.mp3	0	0	0			220.142.94.212	0	0	0	0	2016-12-10				No	Yes										0	1						1	0	1	3.027	0	0	0	0	0	0	0	0	0
66	12	L01 Able to turn the head around to look for the rattle sounds about 20 cm from rear left and rear right	quest2/babymcat/L01.jpg	quest2/babymcat/L01_e.mp3	0	0	0			220.142.94.212	0	0	0	0	2016-12-10				No	Yes										0	1						1	0	1	5.333	0	0	0	0	0	0	0	0	0
66	13	L02 Able to produce nonmeaningful sounds; such as ma; ba; da	quest2/babymcat/L02.jpg	quest2/babymcat/L02_e.mp3	0	0	0			220.142.94.212	0	0	0	0	2016-12-10				No	Yes										0	1						1	0	1	4.976	0	0	0	0	0	0	0	0	0
66	14	L03 Able to pronounce single voice	quest2/babymcat/L03.jpg	quest2/babymcat/L03_e.mp3	0	0	0			220.142.94.212	0	0	0	0	2016-12-10				No	Yes										0	1						1	0	1	3.62	0	0	0	0	0	0	0	0	0
66	15	L04 Able to express needs with gestures	quest2/babymcat/L04.jpg	quest2/babymcat/L04_e.mp3	0	0	0			220.142.94.212	0	0	0	0	2016-12-10				No	Yes										0	1						1	0	1	1.839	0	0	0	0	0	0	0	0	0
66	16	L05 Will do as commanded; such as clap hands or wave goodbye	quest2/babymcat/L05.jpg	quest2/babymcat/L05_e.mp3	0	0	0			220.142.94.212	0	0	0	0	2016-12-10				No	Yes										0	1						1	0	1	1.736	0	0	0	0	0	0	0	0	0
66	17	L06 Understands simple commands about daily activities (e.g.; “come here”; “give me;” and “goodbye”). The child understands verbal commands; not through gestures or facial expressions)	quest2/babymcat/L06.jpg	quest2/babymcat/L06_e.mp3	0	0	0			220.142.94.212	0	0	0	0	2016-12-10				No	Yes										0	1						1	0	1	0.723	0	0	0	0	0	0	0	0	0
66	18	L07 Able to wave goodbye	quest2/babymcat/L07.jpg	quest2/babymcat/L07_e.mp3	0	0	0			220.142.94.212	0	0	0	0	2016-12-10				No	Yes										0	1						1	0	1	0.602	0	0	0	0	0	0	0	0	0
66	19	L08 Able to do appropriate gestures like clapping hands or waving goodbye by himself/herself under appropriate situations	quest2/babymcat/L08.jpg	quest2/babymcat/L08_e.mp3	0	0	0			220.142.94.212	0	0	0	0	2016-12-10				No	Yes										0	1						1	0	1	0.075	0	0	0	0	0	0	0	0	0
66	20	L09 Can mimic simple sounds	quest2/babymcat/L09.jpg	quest2/babymcat/L09_e.mp3	0	0	0			220.142.94.212	0	0	0	0	2016-12-10				No	Yes										0	1						1	0	1	0.449	0	0	0	0	0	0	0	0	0
66	21	L10 Calling father and mother and truly knowing the meanings of the two words	quest2/babymcat/L10.jpg	quest2/babymcat/L10_e.mp3	0	0	0			220.142.94.212	0	0	0	0	2016-12-10				No	Yes										0	1						1	0	1	2.228	0	0	0	0	0	0	0	0	0
66	22	L11 Able to speak over 5 meaningful words	quest2/babymcat/L11.jpg	quest2/babymcat/L11_e.mp3	0	0	0			220.142.94.212	0	0	0	0	2016-12-10				No	Yes										0	1						1	0	1	4.024	0	0	0	0	0	0	0	0	0
66	23	L12 Able to express oneself by using two-term compound sentences most of the time	quest2/babymcat/L12.jpg	quest2/babymcat/L12_e.mp3	0	0	0			220.142.94.212	0	0	0	0	2016-12-11				No	Yes										0	1						1	0	1	4.928	0	0	0	0	0	0	0	0	0
66	24	L13 Able to speak a lot of phrases or sentences instead of single words most of the time (e.g.; saying “apple;” not “ple;” “banana” not “na”)	quest2/babymcat/L13.jpg	quest2/babymcat/L13_e.mp3	0	0	0			220.142.94.212	0	0	0	0	2016-12-12				No	Yes										0	1						1	0	1	5.905	0	0	0	0	0	0	0	0	0
66	25	G01 (if the answer is “yes” does not give point) When lying face up; head is able to turn freely without sticking to only one side or not able to face up straightly	quest2/babymcat/G01.jpg	quest2/babymcat/G01_e.mp3	0	0	0			220.142.94.212	0	0	0	0	2016-12-13				No	Yes										1	0						1	0	1	7.346	0	0	0	0	0	0	0	0	0
66	26	G02 Able to roll over	quest2/babymcat/G02.jpg	quest2/babymcat/G02_e.mp3	0	0	0			220.142.94.212	0	0	0	0	2016-12-14				No	Yes										0	1						1	0	1	6.45	0	0	0	0	0	0	0	0	0
66	27	G03 Able to roll from supine to prone	quest2/babymcat/G03.jpg	quest2/babymcat/G03_e.mp3	0	0	0			220.142.94.212	0	0	0	0	2016-12-15				No	Yes										0	1						1	0	1	5.017	0	0	0	0	0	0	0	0	0
66	28	G04 Able to roll from prone to supine	quest2/babymcat/G04.jpg	quest2/babymcat/G04_e.mp3	0	0	0			220.142.94.212	0	0	0	0	2016-12-16				No	Yes										0	1						1	0	1	5.016	0	0	0	0	0	0	0	0	0
66	29	G05 Able to stand straight with little help from adults by hand supporting the baby’s armpits	quest2/babymcat/G05.jpg	quest2/babymcat/G05_e.mp3	0	0	0			220.142.94.212	0	0	0	0	2016-12-17				No	Yes										0	1						1	0	1	4.706	0	0	0	0	0	0	0	0	0
66	30	G06 Able to use his/her own hands to stabilize his/her body and sit for 5 s with head steadily holding up and eyes looking forward	quest2/babymcat/G06.jpg	quest2/babymcat/G06_e.mp3	0	0	0			220.142.94.212	0	0	0	0	2016-12-18				No	Yes										0	1						1	0	1	3.479	0	0	0	0	0	0	0	0	0
66	31	G07 Able to crawl by himself/ herself	quest2/babymcat/G07.jpg	quest2/babymcat/G07_e.mp3	0	0	0			220.142.94.212	0	0	0	0	2016-12-19				No	Yes										0	1						1	0	1	1.598	0	0	0	0	0	0	0	0	0
66	32	G08 Able to sit steadily for several minutes without swaying or falling (if still needs to use hands for stabilization; back is not stretching straight; or easily falling down onto the ground; it does not count)	quest2/babymcat/G08.jpg	quest2/babymcat/G08_e.mp3	0	0	0			220.142.94.212	0	0	0	0	2016-12-20				No	Yes										0	1						1	0	1	1.454	0	0	0	0	0	0	0	0	0
66	33	G09 Able to stand for at least 5 s (by holding tables; platforms; or an adult)	quest2/babymcat/G09.jpg	quest2/babymcat/G09_e.mp3	0	0	0			220.142.94.212	0	0	0	0	2016-12-21				No	Yes										0	1						1	0	1	0.946	0	0	0	0	0	0	0	0	0
66	34	G10 Able to crawl forward with both hands and knees	quest2/babymcat/G10.jpg	quest2/babymcat/G10_e.mp3	0	0	0			220.142.94.212	0	0	0	0	2016-12-22				No	Yes										0	1						1	0	1	0.277	0	0	0	0	0	0	0	0	0
66	35	G11 Able to hold onto a steady objects and stand up	quest2/babymcat/G11.jpg	quest2/babymcat/G1_e.mp3	0	0	0			220.142.94.212	0	0	0	0	2016-12-23				No	Yes										0	1						1	0	1	0.12	0	0	0	0	0	0	0	0	0
66	36	G12 Able to walk for several steps while holding on to furniture	quest2/babymcat/G12.jpg	quest2/babymcat/G12_e.mp3	0	0	0			220.142.94.212	0	0	0	0	2016-12-24				No	Yes										0	1						1	0	1	1.083	0	0	0	0	0	0	0	0	0
66	37	G13 Able to stand up from a lying or sitting position alone by himself/herself without help	quest2/babymcat/G13.jpg	quest2/babymcat/G13_e.mp3	0	0	0			220.142.94.212	0	0	0	0	2016-12-25				No	Yes										0	1						1	0	1	2.751	0	0	0	0	0	0	0	0	0
66	38	G14 Able to move down from a chair	quest2/babymcat/G14.jpg	quest2/babymcat/G14_e.mp3	0	0	0			220.142.94.212	0	0	0	0	2016-12-26				No	Yes										0	1						1	0	1	3.431	0	0	0	0	0	0	0	0	0
66	39	G15 Able to walk without help	quest2/babymcat/G15.jpg	quest2/babymcat/G15_e.mp3	0	0	0			220.142.94.212	0	0	0	0	2016-12-27				No	Yes										0	1						1	0	1	3.776	0	0	0	0	0	0	0	0	0
66	40	G16 Able to walk fast	quest2/babymcat/G16.jpg	quest2/babymcat/G16_e.mp3	0	0	0			220.142.94.212	0	0	0	0	2016-12-28				No	Yes										0	1						1	0	1	4.614	0	0	0	0	0	0	0	0	0
66	41	G17 Able to go up stairs by holding onto handrails or wall	quest2/babymcat/G17.jpg	quest2/babymcat/G17_e.mp3	0	0	0			220.142.94.212	0	0	0	0	2016-12-29				No	Yes										0	1						1	0	1	5.387	0	0	0	0	0	0	0	0	0
66	42	G18 Able to walk down stairs by holding onto handrails	quest2/babymcat/G18.jpg	quest2/babymcat/G18_e.mp3	0	0	0			220.142.94.212	0	0	0	0	2016-12-30				No	Yes										0	1						1	0	1	7.096	0	0	0	0	0	0	0	0	0
66	43	G19 Able to jump with both feet off the ground (both feet should be off the ground simultaneously and back to the ground simultaneously. Obvious asymmetric patterns do not count)	quest2/babymcat/G19.jpg	quest2/babymcat/G19_e.mp3	0	0	0			220.142.94.212	0	0	0	0	2016-12-31				No	Yes										0	1						1	0	1	8.032	0	0	0	0	0	0	0	0	0
66	44	F01 Able to continuously shake a toy and make sounds	quest2/babymcat/F01.jpg	quest2/babymcat/F01_e.mp3	0	0	0			220.142.94.212	0	0	0	0	2017-01-01				No	Yes										0	1						1	0	1	5.945	0	0	0	0	0	0	0	0	0
66	45	F02 Able to move objects from one hand to another	quest2/babymcat/F02.jpg	quest2/babymcat/F02_e.mp3	0	0	0			220.142.94.212	0	0	0	0	2017-01-02				No	Yes										0	1						1	0	1	5.613	0	0	0	0	0	0	0	0	0
66	46	F03 Each hand can hold one thing simultaneously for more than 5 s (e.g.; toys; building blocks; food.)	quest2/babymcat/F03.jpg	quest2/babymcat/F03_e.mp3	0	0	0			220.142.94.212	0	0	0	0	2017-01-03				No	Yes										0	1						1	0	1	4.925	0	0	0	0	0	0	0	0	0
66	47	F04 Able to hold a toy in each hand and knocking one with the other	quest2/babymcat/F04.jpg	quest2/babymcat/F04_e.mp3	0	0	0			220.142.94.212	0	0	0	0	2017-01-04				No	Yes										0	1						1	0	1	3.966	0	0	0	0	0	0	0	0	0
66	48	F05 Able to hold a cup with both hands	quest2/babymcat/F05.jpg	quest2/babymcat/F05_e.mp3	0	0	0			220.142.94.212	0	0	0	0	2017-01-05				No	Yes										0	1						1	0	1	3.246	0	0	0	0	0	0	0	0	0
66	49	F06 Able to tear off paper	quest2/babymcat/F06.jpg	quest2/babymcat/F06_e.mp3	0	0	0			220.142.94.212	0	0	0	0	2017-01-06				No	Yes										0	1						1	0	1	2.828	0	0	0	0	0	0	0	0	0
66	50	F07 Able to clap hands	quest2/babymcat/F07.jpg	quest2/babymcat/F07_e.mp3	0	0	0			220.142.94.212	0	0	0	0	2017-01-07				No	Yes										0	1						1	0	1	1.896	0	0	0	0	0	0	0	0	0
66	51	F08 Able to pick up pellet with the thumb and index finger	quest2/babymcat/F08.jpg	quest2/babymcat/F08_e.mp3	0	0	0			220.142.94.212	0	0	0	0	2017-01-08				No	Yes										0	1						1	0	1	1.742	0	0	0	0	0	0	0	0	0
66	52	F09 Able to put small snacks into a small container with one hand	quest2/babymcat/F09.jpg	quest2/babymcat/F09_e.mp3	0	0	0			220.142.94.212	0	0	0	0	2017-01-09				No	Yes										0	1						1	0	1	0.031	0	0	0	0	0	0	0	0	0
66	53	F10 Able to scribble (demonstration by adults is allowed)	quest2/babymcat/F10.jpg	quest2/babymcat/F10_e.mp3	0	0	0			220.142.94.212	0	0	0	0	2017-01-10				No	Yes										0	1						1	0	1	1.37	0	0	0	0	0	0	0	0	0
66	54	F11 Able to turn a book page by page	quest2/babymcat/F11.jpg	quest2/babymcat/F11_e.mp3	0	0	0			220.142.94.212	0	0	0	0	2017-01-11				No	Yes										0	1						1	0	1	1.802	0	0	0	0	0	0	0	0	0
66	55	F12 Able to open the lid of a bottle	quest2/babymcat/F12.jpg	quest2/babymcat/F12_e.mp3	0	0	0			220.142.94.212	0	0	0	0	2017-01-12				No	Yes										0	1						1	0	1	2.025	0	0	0	0	0	0	0	0	0
66	56	F13 Able to build a tower with two building blocks	quest2/babymcat/F13.jpg	quest2/babymcat/F13_e.mp3	0	0	0			220.142.94.212	0	0	0	0	2017-01-13				No	Yes										0	1						1	0	1	2.03	0	0	0	0	0	0	0	0	0
66	57	F14 Able to untie candy wrappers	quest2/babymcat/F14.jpg	quest2/babymcat/F14_e.mp3	0	0	0			220.142.94.212	0	0	0	0	2017-01-14				No	Yes										0	1						1	0	1	3.612	0	0	0	0	0	0	0	0	0
66	58	F15 Able to pour water from one cup to another	quest2/babymcat/F15.jpg	quest2/babymcat/F15_e.mp3	0	0	0			220.142.94.212	0	0	0	0	2017-01-15				No	Yes										0	1						1	0	1	3.905	0	0	0	0	0	0	0	0	0
66	59	F16 Able to build a tower with four building blocks	quest2/babymcat/F16.jpg	quest2/babymcat/F16_e.mp3	0	0	0			220.142.94.212	0	0	0	0	2017-01-16				No	Yes										0	1						1	0	1	4.088	0	0	0	0	0	0	0	0	0
66	60	F17 Able to build a tower with six building blocks	quest2/babymcat/F17.jpg	quest2/babymcat/F17_e.mp3	0	0	0			220.142.94.212	0	0	0	0	2017-01-17				No	Yes										0	1						1	0	1	5.351	0	0	0	0	0	0	0	0	0
66	61	F18 Able to build a tower with eight building blocks	quest2/babymcat/F18.jpg	quest2/babymcat/F18_e.mp3	0	0	0			220.142.94.212	0	0	0	0	2017-01-18				No	Yes										0	1						1	0	1	5.947	0	0	0	0	0	0	0	0	0
66	62	S01 Will open mouth or doing other movements to indicate his/her intention of wanting to eat while being fed	quest2/babymcat/S01.jpg	quest2/babymcat/S01_e.mp3	0	0	0			220.142.94.212	0	0	0	0	2017-01-19				No	Yes										0	1						1	0	1	5.858	0	0	0	0	0	0	0	0	0
66	63	S02 Will stop crying when mother verbally comforts him/her	quest2/babymcat/S02.jpg	quest2/babymcat/S02_e.mp3	0	0	0			220.142.94.212	0	0	0	0	2017-01-20				No	Yes										0	1						1	0	1	5.43	0	0	0	0	0	0	0	0	0
66	64	S03 Will look at adult’s eyes when adults are looking at him/her	quest2/babymcat/S03.jpg	quest2/babymcat/S03_e.mp3	0	0	0			220.142.94.212	0	0	0	0	2017-01-21				No	Yes										0	1						1	0	1	4.608	0	0	0	0	0	0	0	0	0
66	65	S04 Can maintain eye contact with the caregiver; and laugh with the caregiver when caregiver talks to him/her	quest2/babymcat/S04.jpg	quest2/babymcat/S04_e.mp3	0	0	0			220.142.94.212	0	0	0	0	2017-01-22				No	Yes										0	1						1	0	1	4.375	0	0	0	0	0	0	0	0	0
66	66	S05 Will look at adults happily while playing peek-a-boo	quest2/babymcat/S05.jpg	quest2/babymcat/S05_e.mp3	0	0	0			220.142.94.212	0	0	0	0	2017-01-23				No	Yes										0	1						1	0	1	3.152	0	0	0	0	0	0	0	0	0
66	67	S06 Able to hold cookies by himself/herself and eat	quest2/babymcat/S06.jpg	quest2/babymcat/S06_e.mp3	0	0	0			220.142.94.212	0	0	0	0	2017-01-24				No	Yes										0	1						1	0	1	1.856	0	0	0	0	0	0	0	0	0
66	68	S07 Will go to caretaker and attempt to play with him/ her; and when the caretaker talks; laughs; or waves toys to him/her; the baby will appear to be happy	quest2/babymcat/S07.jpg	quest2/babymcat/S07_e.mp3	0	0	0			220.142.94.212	0	0	0	0	2017-01-25				No	Yes										0	1						1	0	1	1.245	0	0	0	0	0	0	0	0	0
66	69	S08 Share the joy with others when feeling happy; such as smiling at others or showing something he/she likes to others	quest2/babymcat/S08.jpg	quest2/babymcat/S08_e.mp3	0	0	0			220.142.94.212	0	0	0	0	2017-01-26				No	Yes										0	1						1	0	1	1.412	0	0	0	0	0	0	0	0	0
66	70	S09 Will cooperatively move hands or legs while being dressed	quest2/babymcat/S09.jpg	quest2/babymcat/S09_e.mp3	0	0	0			220.142.94.212	0	0	0	0	2017-01-27				No	Yes										0	1						1	0	1	2.635	0	0	0	0	0	0	0	0	0
66	71	S10 Exploring and learning with motives; such as finding toys on his/her own and play	quest2/babymcat/S10.jpg	quest2/babymcat/S10_e.mp3	0	0	0			220.142.94.212	0	0	0	0	2017-01-28				No	Yes										0	1						1	0	1	2.66	0	0	0	0	0	0	0	0	0
66	72	S11 Will pretend to do chores by mimicking adults	quest2/babymcat/S11.jpg	quest2/babymcat/S11_e.mp3	0	0	0			220.142.94.212	0	0	0	0	2017-01-29				No	Yes										0	1						1	0	1	3.385	0	0	0	0	0	0	0	0	0
66	73	S12 Able to drink water from a cup with both hands holding it	quest2/babymcat/S12.jpg	quest2/babymcat/S12_e.mp3	0	0	0			220.142.94.212	0	0	0	0	2017-01-30				No	Yes										0	1						1	0	1	3.435	0	0	0	0	0	0	0	0	0
66	74	S13 Able to take off shoes and socks	quest2/babymcat/S13.jpg	quest2/babymcat/S13_e.mp3	0	0	0			220.142.94.212	0	0	0	0	2017-01-31				No	Yes										0	1						1	0	1	4.361	0	0	0	0	0	0	0	0	0
66	75	S14 Able to take off clothes	quest2/babymcat/S14.jpg	quest2/babymcat/S14_e.mp3	0	0	0			220.142.94.212	0	0	0	0	2017-02-01				No	Yes										0	1						1	0	1	6.147	0	0	0	0	0	0	0	0	0
[truncated: 16 more columns]
